# Supplementary material for: Using network analysis to study behavioural phenotypes: an example using domestic dogs
Source: R Soc Open Sci. 2016 Oct 19;3(10):160268. doi: 10.1098/rsos.160268 (PMC5098969; doi:10.1098/rsos.160268)
Supplement: ‘Supplementary Material’ This document contains details about the statistical analyses not included in the main text, extra descriptive statistics and results of the network analyses [file rsos160268supp2.zip]

Archive with 5 entries (5 files):
- DetectionDog_GGM_AssociationMatrix.csv
- PatrolDog_GGM_AssociationMatrix.csv
- rawData.csv
- Supplementary_Material_Revised.pdf
- Rscript.R
