# Supplementary material for: Using network analysis to study behavioural phenotypes: an example using domestic dogs
Source: R Soc Open Sci. 2016 Oct 19;3(10):160268. doi: 10.1098/rsos.160268 (PMC5098969; doi:10.1098/rsos.160268)
Supplement: ‘Supplementary Material’ This document contains details about the statistical analyses not included in the main text, extra descriptive statistics and results of the network analyses [file rsos160268supp2.zip › DetectionDog_GGM_AssociationMatrix.csv]

	SLP	PS	PSV	FL	CUR	PLA	FIT	SOC	DA	GWL	REC	ACT	ADP	STR	FSH	GUS	FDA	TOY	FoH	WIL
SLP	0	0.279340194	0.018656557	0.059794129	0	0	0	0	0	-0.035138041	0	0	0.273612331	0	0	0	0	0	0	0
PS	0.279340194	0	0	0.257923996	0	0.116703687	0	0	0.050145715	0	-0.030448835	0	0.173891957	-0.070230814	0	0	0.028800634	0	-0.03110187	0
PSV	0.018656557	0	0	0	0.034378408	0.183477566	0.457835855	0.055228749	0	0	0	0.176506913	0	0	0.057615622	0	0	0	0	0
FL	0.059794129	0.257923996	0	0	0.46147384	0	0	0	0.12693369	0	-0.121650864	0	0.100553364	0	0	0	0	0	-0.017820325	0
CUR	0	0	0.034378408	0.46147384	0	0.206929511	0	0	0	-0.006177236	0	0	0.064110616	-0.256267482	0.060527859	-0.042839795	0	0	0	0.035645898
PLA	0	0.116703687	0.183477566	0	0.206929511	0	0.035525909	0	0	0	0	0.027034662	0.200041284	-0.116928555	0.006385862	-0.224001571	0	0	-0.15024586	0.053982396
FIT	0	0	0.457835855	0	0	0.035525909	0	0.082997757	0	0	0	0	0	0	0	0	0	0.037725485	0	0.26335473
SOC	0	0	0.055228749	0	0	0	0.082997757	0	-0.038006014	0	0.134653127	0	0	0.074325041	0.279707845	-0.067007914	0	0.19614502	0	0.226536708
DA	0	0.050145715	0	0.12693369	0	0	0	-0.038006014	0	0.351452797	0	0	0	0	0	0.051040749	0.046256804	0	0	0
GWL	-0.035138041	0	0	0	-0.006177236	0	0	0	0.351452797	0	0	0.091220603	0	0	0	0	0.304522441	-0.133539347	0	0
REC	0	-0.030448835	0	-0.121650864	0	0	0	0.134653127	0	0	0	0.019601185	0	0	0.169022334	0	0.052949263	0.144241025	0	0.06345487
ACT	0	0	0.176506913	0	0	0.027034662	0	0	0	0.091220603	0.019601185	0	0	0	0.126376391	-0.126465488	0	0	0	0.190610462
ADP	0.273612331	0.173891957	0	0.100553364	0.064110616	0.200041284	0	0	0	0	0	0	0	0	0.236486361	0	0	0	0	0
STR	0	-0.070230814	0	0	-0.256267482	-0.116928555	0	0.074325041	0	0	0	0	0	0	0	0	0	0	0.011260055	0
FSH	0	0	0.057615622	0	0.060527859	0.006385862	0	0.279707845	0	0	0.169022334	0.126376391	0.236486361	0	0	-0.09048918	0	0	0	0.213823109
GUS	0	0	0	0	-0.042839795	-0.224001571	0	-0.067007914	0.051040749	0	0	-0.126465488	0	0	-0.09048918	0	0.326000117	0	0.134395318	0
FDA	0	0.028800634	0	0	0	0	0	0	0.046256804	0.304522441	0.052949263	0	0	0	0	0.326000117	0	0	0	0
TOY	0	0	0	0	0	0	0.037725485	0.19614502	0	-0.133539347	0.144241025	0	0	0	0	0	0	0	0	0.170237613
FoH	0	-0.03110187	0	-0.017820325	0	-0.15024586	0	0	0	0	0	0	0	0.011260055	0	0.134395318	0	0	0	0
WIL	0	0	0	0	0.035645898	0.053982396	0.26335473	0.226536708	0	0	0.06345487	0.190610462	0	0	0.213823109	0	0	0.170237613	0	0
