# Supplementary material for: Using network analysis to study behavioural phenotypes: an example using domestic dogs
Source: R Soc Open Sci. 2016 Oct 19;3(10):160268. doi: 10.1098/rsos.160268 (PMC5098969; doi:10.1098/rsos.160268)
Supplement: ‘Supplementary Material’ This document contains details about the statistical analyses not included in the main text, extra descriptive statistics and results of the network analyses [file rsos160268supp2.zip › PatrolDog_GGM_AssociationMatrix.csv]

	SLP	PS	PSV	FL	CUR	PLA	FIT	SOC	DA	GWL	REC	ACT	ADP	STR	FSH	GUS	FDA	TOY	FoH	WIL
SLP	0	0.039194532	0	0	0	0	0.193878254	0	0	-0.013505011	0	0	0.26010183	0	0	0	0	0	-0.425567288	0
PS	0.039194532	0	0.193204352	0	0.439405643	0	0	0	0	0	0	0	0	0	0.133692657	0	0	0	0	0
PSV	0	0.193204352	0	0	0.146124337	0	0.167443535	0	0	0	0	0.198148178	0	0	0	-0.087409443	0	0	0	0.10873873
FL	0	0	0	0	0.271046599	0	0	0	0	0	0	0	0.298456323	-0.441150443	0	0	0	0	0	0
CUR	0	0.439405643	0.146124337	0.271046599	0	0.320743502	0	0	0	0	0	0	0	0	0.104413313	0	0	0	0	0
PLA	0	0	0	0	0.320743502	0	0.174492567	0.256492124	0	0	0	0.137688505	0.047088611	0	0	0	-0.088780394	0.02365385	0.034402663	0
FIT	0.193878254	0	0.167443535	0	0	0.174492567	0	0	-0.04654695	0	0	0.274988623	0	0	0	0	0	0.046079262	-0.051029049	0
SOC	0	0	0	0	0	0.256492124	0	0	0	-0.004197125	0.270697144	0	0.001777701	0	0.07573597	-0.101722658	-0.025547019	0.025342194	0	0.246221406
DA	0	0	0	0	0	0	-0.04654695	0	0	0.060206236	0	0	0	0	0	0	0	0	0	-0.082483555
GWL	-0.013505011	0	0	0	0	0	0	-0.004197125	0.060206236	0	0	0	0	0.02690328	0	0	0.441397306	-0.054133545	0.016898241	0
REC	0	0	0	0	0	0	0	0.270697144	0	0	0	0.092663718	0.124208363	0	0	0	0	0.09853054	0	0.286960531
ACT	0	0	0.198148178	0	0	0.137688505	0.274988623	0	0	0	0.092663718	0	0.116201678	0	0	0	0	0.091358731	0	0.118453169
ADP	0.26010183	0	0	0.298456323	0	0.047088611	0	0.001777701	0	0	0.124208363	0.116201678	0	-0.041507596	0	-0.067783738	0	0.033179215	0	0
STR	0	0	0	-0.441150443	0	0	0	0	0	0.02690328	0	0	-0.041507596	0	0	0	0	0	0	0
FSH	0	0.133692657	0	0	0.104413313	0	0	0.07573597	0	0	0	0	0	0	0	-0.19747339	0	0	0	0
GUS	0	0	-0.087409443	0	0	0	0	-0.101722658	0	0	0	0	-0.067783738	0	-0.19747339	0	0	0	0	-0.14114981
FDA	0	0	0	0	0	-0.088780394	0	-0.025547019	0	0.441397306	0	0	0	0	0	0	0	0	0	0
TOY	0	0	0	0	0	0.02365385	0.046079262	0.025342194	0	-0.054133545	0.09853054	0.091358731	0.033179215	0	0	0	0	0	0	0
FoH	-0.425567288	0	0	0	0	0.034402663	-0.051029049	0	0	0.016898241	0	0	0	0	0	0	0	0	0	0
WIL	0	0	0.10873873	0	0	0	0	0.246221406	-0.082483555	0	0.286960531	0.118453169	0	0	0	-0.14114981	0	0	0	0
